# Supplementary material for: miR-22 and miR-205 Drive Tumor Aggressiveness of Mucoepidermoid Carcinomas of Salivary Glands
Source: Front Oncol. 2022 Feb 9;11:786150. doi: 10.3389/fonc.2021.786150 (PMC8864291; doi:10.3389/fonc.2021.786150)
Supplement: Supplementary Table S4 — MicroRNA and target-mRNA interactions retrieved from the integrative analysis, comprising the transcripts differentially expressed in MEC (excel file). [file Table_4.xlsx]

## Sheet: Sup tab 2. miRNA-mRNA
	Supplementary Table S4. MicroRNA and target-mRNA interactions retrieved from the integrative analysis, comprising the transcripts differentially expressed in MEC.
	miRNA		Target mRNA		Target prediction					Integrative analysis
	miRNA	FC miRNA	Gene	FC mRNA	miRWalk	miRanda	RNAhybrid	Targetscan	Experimentally validated*	r	P Value
	hsa-miR-375	-30.42	SIPA1L2	3.84615	yes	no	yes	yes	No	-0.752759	2.19513e-05
	hsa-miR-148a-3p	-13.47	URB2	4.34783	no	yes	yes	yes	No	-0.75079	2.3712e-05
	hsa-miR-363-3p	-16.3	DDI2	3.57143	no	yes	yes	yes	Functional MTI (Weak)	-0.750539	2.39459e-05
	hsa-miR-4324	-4.02	GINS1	13.8889	yes	no	yes	yes	No	-0.738783	3.7409e-05
	hsa-miR-4324	-4.02	CDCA8	4.54545	no	yes	yes	yes	No	-0.737404	3.93591e-05
	hsa-miR-4324	-4.02	POGK	2.38095	yes	yes	yes	yes	No	-0.734119	4.43689e-05
	hsa-miR-363-3p	-16.3	TOR1AIP2	2.43902	no	yes	yes	yes	No	-0.714295	8.8297e-05
	hsa-miR-186-5p	-2.21	SHC1	2.38095	yes	yes	yes	yes	No	-0.713322	9.11966e-05
	hsa-miR-625-5p	-18.51	ACOT7	5.26316	no	yes	yes	yes	No	-0.707993	0.000108613
	hsa-miR-4324	-4.02	KIAA0101	21.2766	no	yes	yes	yes	No	-0.707359	0.00011087
	hsa-miR-3125	-2.73	IER5	2.85714	no	yes	yes	yes	No	-0.707048	0.000111991
	hsa-miR-582-5p	-5.45	RNF213	5.88235	yes	yes	yes	yes	Functional MTI (Weak)	-0.689177	0.000195572
	hsa-miR-3616-3p	-4.04	STRA6	4.34783	no	yes	yes	yes	No	-0.685163	0.000220497
	hsa-miR-625-5p	-18.51	PVRL1	7.14286	yes	yes	yes	yes	No	-0.683579	0.000231069
	hsa-miR-4324	-4.02	PVRL1	7.14286	yes	yes	yes	yes	No	-0.67901	0.000264074
	hsa-miR-148a-3p	-13.47	PVRL1	7.14286	yes	yes	yes	yes	No	-0.675099	0.000295506
	hsa-miR-205-3p	14.7059	ZBTB38	-3.19	yes	yes	yes	yes	No	-0.671012	0.00033178
	hsa-miR-205-5p	6.25	RNF130	-3.11	yes	no	yes	yes	No	-0.669529	0.000345869
	hsa-miR-625-5p	-18.51	MICAL3	2.63158	yes	no	yes	yes	No	-0.669513	0.000346024
	hsa-miR-625-5p	-18.51	TMEM189	2.85714	yes	no	yes	yes	Functional MTI (Weak)	-0.668541	0.000355543
	hsa-miR-4324	-4.02	PTBP3	2.32558	no	yes	yes	yes	No	-0.667801	0.000362935
	hsa-miR-625-5p	-18.51	USP5	4.16667	yes	yes	yes	yes	No	-0.665132	0.000390736
	hsa-miR-224-5p	5.26316	PHF17	-3.25	yes	no	yes	yes	No	-0.658156	0.000472264
	hsa-miR-186-5p	-2.21	ATP2B4	2.94118	yes	yes	yes	yes	No	-0.656887	0.00048859
	hsa-miR-186-5p	-2.21	DIP2A	2.32558	yes	no	yes	yes	No	-0.646133	0.000647582
	hsa-miR-375	-30.42	PPARGC1B	5.55556	yes	no	yes	yes	No	-0.64476	0.000670789
	hsa-miR-625-5p	-18.51	RAB12	2.32558	yes	yes	yes	yes	No	-0.638156	0.000792688
	hsa-miR-1288-3p	-2.71	SRGAP2	2.63158	no	yes	yes	yes	No	-0.637959	0.000796607
	hsa-miR-205-5p	6.25	CREBRF	-2.12	yes	yes	yes	yes	No	-0.637579	0.000804192
	hsa-miR-186-5p	-2.21	MORC2	3.33333	yes	yes	yes	yes	No	-0.637315	0.000809511
	hsa-miR-186-5p	-2.21	NUP93	9.09091	yes	yes	yes	yes	No	-0.636822	0.000819507
	hsa-miR-145-3p	-4.22	KLF13	2.22222	yes	no	yes	yes	No	-0.633792	0.000883345
	hsa-miR-4324	-4.02	WHSC1	2.43902	yes	no	yes	yes	No	-0.631462	0.000935283
	hsa-miR-625-5p	-18.51	LETM1	3.7037	no	yes	yes	yes	No	-0.631438	0.000935838
	hsa-miR-205-5p	6.25	PPAPDC1B	-5.67	yes	no	yes	yes	No	-0.630686	0.000953156
	hsa-miR-3125	-2.73	SRD5A1	4.34783	yes	no	yes	yes	No	-0.625146	0.00108952
	hsa-miR-625-5p	-18.51	MINK1	4.34783	yes	yes	yes	yes	Functional MTI (Weak)	-0.624598	0.00110387
	hsa-miR-186-5p	-2.21	PTAR1	2	yes	yes	yes	yes	No	-0.624024	0.00111906
	hsa-miR-30c-2-3p	-2.54	ZDHHC18	3.22581	yes	yes	yes	yes	No	-0.621676	0.00118318
	hsa-miR-363-3p	-16.3	SUN1	2.12766	no	yes	yes	yes	No	-0.61886	0.00126419
	hsa-miR-205-5p	6.25	TMEM66	-2.2	yes	yes	yes	yes	Functional MTI (Weak)	-0.618713	0.00126853
	hsa-miR-625-5p	-18.51	SESN3	4.7619	yes	yes	yes	yes	Functional MTI (Weak)	-0.617753	0.00129731
	hsa-miR-1305	-2.43	SRGAP2	2.63158	yes	yes	yes	yes	No	-0.615591	0.00136415
	hsa-miR-625-5p	-18.51	PSME3	2.27273	yes	yes	yes	yes	No	-0.615184	0.00137706
	hsa-miR-1305	-2.43	SMAD3	2.32558	yes	yes	yes	yes	No	-0.614476	0.00139974
	hsa-miR-224-5p	5.26316	POLI	-2.9	no	yes	yes	yes	No	-0.614393	0.00140242
	hsa-miR-21-3p	6.66667	DIRAS1	-2.98	no	yes	yes	yes	No	-0.614191	0.00140898
	hsa-miR-4324	-4.02	RACGAP1	5.55556	yes	yes	yes	yes	No	-0.613859	0.00141979
	hsa-miR-4324	-4.02	H2AFY	2.17391	yes	yes	yes	yes	No	-0.613356	0.00143632
	hsa-miR-214-5p	5.26316	CACTIN	-7.63	yes	yes	yes	yes	No	-0.611296	0.00150571
	hsa-miR-625-5p	-18.51	DVL3	2.63158	yes	yes	yes	yes	No	-0.611059	0.00151387
	hsa-miR-582-5p	-5.45	ZNF609	2.5	no	yes	yes	yes	No	-0.609407	0.00157183
	hsa-miR-224-5p	5.26316	FAM46C	-5.02	yes	yes	yes	yes	No	-0.608852	0.00159175
	hsa-miR-338-3p	-5.65	IRF6	7.69231	yes	no	yes	yes	No	-0.608195	0.00161556
	hsa-miR-186-5p	-2.21	H2AFY	2.17391	yes	yes	yes	yes	No	-0.607658	0.00163527
	hsa-miR-625-3p	-3.26	LNPEP	2.5	no	yes	yes	yes	No	-0.607238	0.00165081
	hsa-miR-582-5p	-5.45	RRP1B	4.54545	yes	no	yes	yes	No	-0.605392	0.00172067
	hsa-miR-4324	-4.02	ATP2B4	2.94118	yes	yes	yes	yes	No	-0.605389	0.0017208
	hsa-miR-4324	-4.02	SF3B3	2.5	yes	yes	yes	yes	No	-0.601688	0.00186852
	hsa-miR-3125	-2.73	DVL3	2.63158	no	yes	yes	yes	No	-0.60154	0.00187464
	hsa-miR-1288-3p	-2.71	LAMC1	2.5641	yes	yes	yes	yes	No	-0.60147	0.00187755
	hsa-miR-3125	-2.73	STX3	2.77778	yes	yes	yes	yes	No	-0.601242	0.00188704
	hsa-miR-186-5p	-2.21	YWHAG	2.27273	yes	yes	yes	yes	No	-0.600172	0.00193205
	hsa-miR-205-5p	6.25	ACVRL1	-2.86	yes	no	yes	yes	No	-0.599649	0.00195443
	hsa-miR-500a-5p	-3.04	PVRL1	7.14286	yes	no	yes	yes	No	-0.598477	0.00200531
	hsa-miR-224-3p	5.26316	GMNC	-5.02	yes	no	yes	yes	No	-0.598443	0.00200678
	hsa-miR-582-5p	-5.45	SSH1	3.22581	yes	no	yes	yes	No	-0.598399	0.00200871
	hsa-miR-625-5p	-18.51	PHKG2	4.16667	yes	no	yes	yes	No	-0.592929	0.00226175
	hsa-miR-224-5p	5.26316	PJA2	-2.03	yes	yes	yes	yes	No	-0.589188	0.00245001
	hsa-miR-324-3p	-2.06	SRGAP2	2.63158	no	yes	yes	yes	No	-0.588763	0.00247224
	hsa-miR-338-3p	-5.65	TOR1AIP2	2.43902	yes	yes	yes	yes	No	-0.58815	0.00250454
	hsa-miR-338-3p	-5.65	H2AFY	2.17391	yes	no	yes	yes	No	-0.58791	0.00251729
	hsa-miR-135a-5p	-5.14	SMPD3	8.33333	yes	no	yes	yes	No	-0.587616	0.00253299
	hsa-miR-224-5p	5.26316	LIFR	-10.17	yes	yes	yes	yes	No	-0.585997	0.00262097
	hsa-miR-625-5p	-18.51	NCDN	5.26316	yes	no	yes	yes	No	-0.584438	0.00270811
	hsa-miR-500a-5p	-3.04	LCTL	4.7619	yes	no	yes	yes	No	-0.583011	0.00278996
	hsa-miR-4324	-4.02	TAP2	5.88235	yes	yes	yes	yes	No	-0.581463	0.0028812
	hsa-miR-148a-3p	-13.47	CDCP1	5.88235	yes	yes	yes	yes	No	-0.58146	0.00288135
	hsa-miR-375	-30.42	TTC13	4.34783	yes	no	yes	yes	No	-0.580475	0.00294073
	hsa-miR-4324	-4.02	MKI67	3.125	yes	yes	yes	yes	No	-0.579455	0.00300326
	hsa-miR-625-5p	-18.51	EFNB1	5	yes	yes	yes	yes	No	-0.579379	0.00300798
	hsa-miR-3125	-2.73	PXDN	11.9048	yes	yes	yes	yes	No	-0.578905	0.00303746
	hsa-miR-181a-5p	2.85714	CDKN2AIPNL	-2.94	no	yes	yes	yes	No	-0.578562	0.00305892
	hsa-miR-145-3p	-4.22	SF3B3	2.5	yes	yes	yes	yes	No	-0.578401	0.00306907
	hsa-miR-625-5p	-18.51	NUP93	9.09091	yes	yes	yes	yes	No	-0.575981	0.00322475
	hsa-miR-501-5p	-2.6	TAOK1	2.08333	yes	yes	yes	yes	Functional MTI (Weak)	-0.575497	0.00325673
	hsa-miR-4324	-4.02	RNF40	3.125	yes	yes	yes	yes	No	-0.575353	0.00326625
	hsa-miR-145-3p	-4.22	ZDHHC18	3.22581	yes	yes	yes	yes	No	-0.573105	0.00341848
	hsa-miR-1305	-2.43	FGL1	4	yes	no	yes	yes	No	-0.57061	0.00359438
	hsa-miR-670-5p	5	TMF1	-2.76	yes	yes	yes	yes	No	-0.570429	0.00360749
	hsa-miR-625-5p	-18.51	LUZP1	2.5	yes	no	yes	yes	No	-0.568897	0.00371955
	hsa-miR-186-5p	-2.21	LAMC1	2.5641	yes	yes	yes	yes	No	-0.568572	0.00374375
	hsa-miR-21-5p	10.2041	CSN1S1	-5.18	yes	no	yes	yes	No	-0.568472	0.00375116
	hsa-miR-3125	-2.73	TRIO	3.125	yes	yes	yes	yes	No	-0.567512	0.00382346
	hsa-miR-363-3p	-16.3	SESN3	4.7619	yes	yes	yes	yes	Functional MTI (Weak)	-0.567388	0.00383287
	hsa-miR-186-5p	-2.21	SMAD3	2.32558	yes	yes	yes	yes	No	-0.567261	0.00384253
	hsa-miR-205-5p	6.25	ZC4H2	-3.11	no	yes	yes	yes	No	-0.565582	0.00397227
	hsa-miR-582-5p	-5.45	HIVEP1	2.63158	no	yes	yes	yes	No	-0.564667	0.0040445
	hsa-miR-148a-3p	-13.47	STX3	2.77778	yes	yes	yes	yes	No	-0.56449	0.00405856
	hsa-miR-205-5p	6.25	PJA2	-2.03	no	yes	yes	yes	No	-0.562396	0.00422859
	hsa-miR-135a-5p	-5.14	LATS1	2.77778	no	yes	yes	yes	No	-0.562373	0.0042305
	hsa-miR-1288-3p	-2.71	SMAD3	2.32558	yes	no	yes	yes	No	-0.56218	0.0042465
	hsa-miR-192-5p	-2.05	SLC39A6	3.84615	no	yes	yes	yes	No	-0.562039	0.00425813
	hsa-miR-186-5p	-2.21	CKAP4	3.33333	yes	no	yes	yes	No	-0.560459	0.00439115
	hsa-miR-500a-5p	-3.04	PTAR1	2	no	yes	yes	yes	No	-0.560387	0.00439732
	hsa-miR-338-3p	-5.65	DIP2A	2.32558	yes	yes	yes	yes	No	-0.559937	0.0044358
	hsa-miR-455-3p	6.25	PPP1R9A	-12.6	yes	yes	yes	yes	No	-0.55985	0.00444329
	hsa-miR-582-5p	-5.45	TOR1AIP2	2.43902	yes	no	yes	yes	Functional MTI (Weak)	-0.559842	0.00444404
	hsa-miR-3125	-2.73	SEC14L2	2.5	yes	no	yes	yes	No	-0.559762	0.00445092
	hsa-miR-625-5p	-18.51	TOR1AIP2	2.43902	yes	yes	yes	yes	No	-0.559264	0.00449399
	hsa-miR-148a-3p	-13.47	RAB7B	4.54545	no	yes	yes	yes	No	-0.558858	0.00452946
	hsa-miR-582-5p	-5.45	KLF7	3.22581	yes	yes	yes	yes	No	-0.55842	0.00456794
	hsa-miR-3125	-2.73	SLC45A3	17.2414	no	yes	yes	yes	No	-0.558243	0.0045835
	hsa-miR-455-3p	6.25	FBXO25	-2.34	yes	yes	yes	yes	No	-0.55794	0.00461034
	hsa-miR-181a-5p	2.85714	LONRF2	-4.9	no	yes	yes	yes	No	-0.557888	0.00461497
	hsa-miR-3125	-2.73	SMAD3	2.32558	yes	yes	yes	yes	No	-0.557392	0.0046593
	hsa-miR-3125	-2.73	MAP3K5	2.63158	yes	yes	yes	yes	No	-0.557199	0.0046766
	hsa-miR-145-3p	-4.22	CBL	3.125	yes	yes	yes	yes	No	-0.557145	0.00468147
	hsa-miR-338-3p	-5.65	BRD4	2.43902	yes	yes	yes	yes	No	-0.555138	0.00486497
	hsa-miR-205-5p	6.25	CCPG1	-3.74	no	yes	yes	yes	No	-0.555125	0.00486622
	hsa-miR-30c-2-3p	-2.54	UBTF	4	yes	yes	yes	yes	No	-0.553776	0.00499297
	hsa-miR-338-3p	-5.65	RRP1B	4.54545	yes	yes	yes	yes	No	-0.552505	0.00511486
	hsa-miR-224-3p	5.26316	KCNMA1	-5.32	yes	yes	yes	yes	No	-0.552493	0.00511606
	hsa-miR-1288-3p	-2.71	TP53	2.43902	yes	yes	yes	yes	No	-0.551746	0.00518889
	hsa-miR-186-5p	-2.21	EXOC8	2.27273	yes	yes	yes	yes	No	-0.55166	0.00519737
	hsa-miR-625-5p	-18.51	MAFG	2.27273	yes	yes	yes	yes	No	-0.549648	0.00539822
	hsa-miR-892b	-2.7	SNX27	2.5	yes	yes	yes	yes	No	-0.549588	0.00540423
	hsa-miR-224-3p	5.26316	ANO1	-7.32	yes	yes	yes	yes	No	-0.547977	0.00556983
	hsa-miR-224-3p	5.26316	CSTF2T	-17.3	no	yes	yes	yes	No	-0.546949	0.00567773
	hsa-miR-4324	-4.02	CORO2A	12.3457	yes	no	yes	yes	No	-0.546825	0.00569089
	hsa-miR-192-5p	-2.05	RBFOX2	2.94118	yes	yes	yes	yes	No	-0.545471	0.00583598
	hsa-miR-205-5p	6.25	PGM3	-2.25	yes	no	yes	yes	No	-0.545317	0.00585259
	hsa-miR-224-3p	5.26316	PHF17	-3.25	yes	yes	yes	yes	No	-0.545244	0.00586057
	hsa-miR-625-5p	-18.51	SLC44A1	6.25	no	yes	yes	yes	No	-0.544948	0.00589278
	hsa-miR-139-3p	-3.88	ADNP2	2.94118	yes	no	yes	yes	No	-0.544769	0.00591234
	hsa-miR-625-5p	-18.51	SMURF1	2.43902	yes	no	yes	yes	No	-0.544422	0.00595046
	hsa-miR-1288-3p	-2.71	ARHGAP1	2.43902	yes	no	yes	yes	No	-0.544184	0.00597668
	hsa-miR-625-5p	-18.51	RNF40	3.125	yes	yes	yes	yes	No	-0.543814	0.00601767
	hsa-miR-148a-3p	-13.47	IRF6	7.69231	yes	no	yes	yes	No	-0.54339	0.00606493
	hsa-miR-148a-3p	-13.47	PUS7	3.22581	no	yes	yes	yes	No	-0.541458	0.00628417
	hsa-miR-338-3p	-5.65	SIPA1L2	3.84615	yes	no	yes	yes	No	-0.540302	0.00641842
	hsa-miR-1288-3p	-2.71	B4GALT5	2.5	no	yes	yes	yes	No	-0.540264	0.00642288
	hsa-miR-625-5p	-18.51	RPRD1B	2	yes	no	yes	yes	No	-0.540262	0.00642313
	hsa-miR-4324	-4.02	SNX27	2.5	yes	yes	yes	yes	No	-0.538566	0.00662461
	hsa-miR-205-5p	6.25	MGAT4A	-7.04	no	yes	yes	yes	No	-0.538182	0.00667105
	hsa-miR-3663-3p	3.0303	SNTB1	-3.21	yes	yes	yes	yes	No	-0.537121	0.00680043
	hsa-miR-139-3p	-3.88	KCNJ2	5	yes	no	yes	yes	No	-0.536511	0.00687586
	hsa-miR-625-5p	-18.51	GRM4	2.85714	yes	no	yes	yes	No	-0.536409	0.00688859
	hsa-miR-186-5p	-2.21	THBS2	2.94118	yes	yes	yes	yes	No	-0.535826	0.0069613
	hsa-miR-582-5p	-5.45	THBS2	2.94118	yes	no	yes	yes	No	-0.535691	0.0069783
	hsa-miR-145-5p	-4.38	CBL	3.125	yes	yes	yes	yes	No	-0.534796	0.00709151
	hsa-miR-3125	-2.73	PVRL1	7.14286	yes	yes	yes	yes	No	-0.53464	0.00711147
	hsa-miR-3125	-2.73	ATP2B4	2.94118	yes	yes	yes	yes	No	-0.5345	0.00712937
	hsa-miR-148a-3p	-13.47	OAS3	2.7027	yes	yes	yes	yes	No	-0.534121	0.00717796
	hsa-miR-625-5p	-18.51	TNFRSF25	5.55556	no	yes	yes	yes	No	-0.533906	0.00720564
	hsa-miR-4324	-4.02	NACC1	4.16667	no	yes	yes	yes	Functional MTI (Weak)	-0.533566	0.00724965
	hsa-miR-4324	-4.02	ZBTB9	3.33333	no	yes	yes	yes	No	-0.532125	0.00743871
	hsa-miR-186-5p	-2.21	FANCA	3.44828	no	yes	yes	yes	No	-0.531631	0.00750445
	hsa-miR-186-5p	-2.21	PSME3	2.27273	no	yes	yes	yes	No	-0.531563	0.00751357
	hsa-miR-338-3p	-5.65	SLMO1	4	yes	yes	yes	yes	No	-0.531163	0.00756717
	hsa-miR-30c-2-3p	-2.54	E2F3	2.5	yes	yes	yes	yes	No	-0.530696	0.00763016
	hsa-miR-205-5p	6.25	GGA2	-2.02	yes	yes	yes	yes	No	-0.530429	0.00766646
	hsa-miR-1305	-2.43	STX3	2.77778	yes	yes	yes	yes	No	-0.529949	0.00773192
	hsa-miR-4324	-4.02	NFASC	2.17391	no	yes	yes	yes	No	-0.529389	0.00780886
	hsa-miR-1305	-2.43	LZTS1	2.32558	no	yes	yes	yes	No	-0.529204	0.00783444
	hsa-miR-582-5p	-5.45	GNL3L	2.85714	no	yes	yes	yes	No	-0.528991	0.00786396
	hsa-miR-30c-2-3p	-2.54	ELF4	7.69231	yes	yes	yes	yes	No	-0.52856	0.00792404
	hsa-miR-205-5p	6.25	PRUNE2	-7.07	no	yes	yes	yes	No	-0.528111	0.00798697
	hsa-miR-3125	-2.73	GNL3L	2.85714	yes	yes	yes	yes	No	-0.527576	0.00806256
	hsa-miR-186-5p	-2.21	PTBP3	2.32558	yes	yes	yes	yes	No	-0.526961	0.00815005
	hsa-miR-186-5p	-2.21	LETM1	3.7037	yes	no	yes	yes	No	-0.526961	0.00815013
	hsa-miR-181a-5p	2.85714	TMEM56	-2.4	no	yes	yes	yes	No	-0.526675	0.00819103
	hsa-miR-186-5p	-2.21	SNX27	2.5	yes	yes	yes	yes	No	-0.526449	0.00822362
	hsa-miR-338-5p	-2.05	TNFAIP2	4.34783	yes	yes	yes	yes	No	-0.526286	0.00824707
	hsa-miR-148a-3p	-13.47	UGCG	2.7027	yes	yes	yes	yes	No	-0.526251	0.00825219
	hsa-miR-3616-3p	-4.04	PEAK1	2.04082	no	yes	yes	yes	No	-0.526145	0.00826751
	hsa-miR-3663-3p	3.0303	FPGT	-2.09	yes	no	yes	yes	No	-0.525993	0.00828952
	hsa-miR-338-3p	-5.65	TMEM79	5.26316	no	yes	yes	yes	No	-0.525354	0.00838263
	hsa-miR-582-5p	-5.45	KDM5B	2.43902	no	yes	yes	yes	No	-0.524583	0.00849619
	hsa-miR-3125	-2.73	STX6	8.33333	yes	yes	yes	yes	No	-0.524556	0.00850024
	hsa-miR-4324	-4.02	TOP3A	2.43902	yes	no	yes	yes	Functional MTI (Weak)	-0.524535	0.00850325
	hsa-miR-30c-2-3p	-2.54	SLC35F6	5.26316	yes	no	yes	yes	No	-0.524498	0.00850879
	hsa-miR-1305	-2.43	ATP2B4	2.94118	yes	no	yes	yes	No	-0.52438	0.00852634
	hsa-miR-30c-2-3p	-2.54	USP5	4.16667	yes	yes	yes	yes	No	-0.523463	0.00866341
	hsa-miR-3616-3p	-4.04	FKBP10	5.26316	no	yes	yes	yes	No	-0.52335	0.00868042
	hsa-miR-3125	-2.73	NGEF	2.94118	yes	no	yes	yes	No	-0.522984	0.00873576
	hsa-miR-1305	-2.43	PTAR1	2	yes	yes	yes	yes	No	-0.522844	0.00875703
	hsa-miR-186-5p	-2.21	CHERP	3.7037	no	yes	yes	yes	Functional MTI (Weak)	-0.522688	0.00878073
	hsa-miR-670-5p	5	SPDEF	-3.13	no	yes	yes	yes	No	-0.522306	0.00883891
	hsa-miR-186-5p	-2.21	PCGF3	2.12766	yes	no	yes	yes	No	-0.521539	0.00895692
	hsa-miR-670-5p	5	TSPAN12	-18.3	no	yes	yes	yes	No	-0.521298	0.00899427
	hsa-miR-205-5p	6.25	RASSF4	-2.48	yes	no	yes	yes	No	-0.521026	0.00903669
	hsa-miR-186-5p	-2.21	GNL3L	2.85714	yes	no	yes	yes	Functional MTI (Weak)	-0.520912	0.00905442
	hsa-miR-670-5p	5	CREB3	-2.21	no	yes	yes	yes	No	-0.520464	0.00912456
	hsa-miR-148a-3p	-13.47	MICALCL	5.26316	yes	yes	yes	yes	No	-0.520425	0.00913073
	hsa-miR-1305	-2.43	KDM5B	2.43902	yes	no	yes	yes	No	-0.520138	0.00917589
	hsa-miR-625-5p	-18.51	GYS1	2.22222	yes	yes	yes	yes	No	-0.520043	0.00919091
	hsa-miR-205-3p	14.7059	CSF2RB	-7.87	no	yes	yes	yes	No	-0.520042	0.00919103
	hsa-miR-625-5p	-18.51	NACC1	4.16667	yes	yes	yes	yes	No	-0.519555	0.00926831
	hsa-miR-338-3p	-5.65	HIST1H2BH	2.85714	no	yes	yes	yes	No	-0.518991	0.00935839
	hsa-miR-338-3p	-5.65	CERS6	7.69231	yes	no	yes	yes	No	-0.518895	0.00937386
	hsa-miR-192-5p	-2.05	NCOA3	7.14286	yes	yes	yes	yes	Functional MTI (Weak)	-0.5184	0.00945363
	hsa-miR-3125	-2.73	SESN3	4.7619	yes	yes	yes	yes	No	-0.51833	0.00946495
	hsa-miR-181a-5p	2.85714	TMEM170B	-2.69	yes	no	yes	yes	No	-0.518224	0.00948225
	hsa-miR-139-3p	-3.88	CKM	10	yes	no	yes	yes	No	-0.518107	0.00950119
	hsa-miR-625-5p	-18.51	EXOC8	2.27273	no	yes	yes	yes	No	-0.517352	0.00962446
	hsa-miR-224-5p	5.26316	MBNL2	-2.01	no	yes	yes	yes	No	-0.517072	0.00967049
	hsa-miR-1305	-2.43	PVRL1	7.14286	yes	yes	yes	yes	No	-0.516821	0.00971197
	hsa-miR-205-5p	6.25	PHF17	-3.25	yes	yes	yes	yes	No	-0.516591	0.00975012
	hsa-miR-224-5p	5.26316	CREBRF	-2.12	no	yes	yes	yes	No	-0.516349	0.0097904
	hsa-miR-30c-2-3p	-2.54	TANC2	5.26316	yes	yes	yes	yes	No	-0.516269	0.00980362
	hsa-miR-4324	-4.02	RAB7B	4.54545	yes	yes	yes	yes	No	-0.516052	0.00983989
	hsa-miR-148a-3p	-13.47	H2AFY	2.17391	yes	no	yes	yes	No	-0.51556	0.0099225
	hsa-miR-148a-3p	-13.47	SF3B3	2.5	yes	no	yes	yes	No	-0.515258	0.00997338
	hsa-miR-582-5p	-5.45	CBL	3.125	yes	no	yes	yes	No	-0.51492	0.0100307
	hsa-miR-224-3p	5.26316	PRUNE2	-7.07	yes	yes	yes	yes	No	-0.514863	0.0100404
	hsa-miR-1288-3p	-2.71	PLXNA1	3.33333	yes	yes	yes	yes	No	-0.514573	0.0100898
	hsa-miR-139-3p	-3.88	INTS7	4.16667	yes	yes	yes	yes	No	-0.514269	0.0101419
	hsa-miR-145-3p	-4.22	FANCA	3.44828	no	yes	yes	yes	No	-0.513965	0.0101941
	hsa-miR-885-5p	-10.74	C12orf5	10.989	yes	no	yes	yes	No	-0.513745	0.0102321
	hsa-miR-30c-2-3p	-2.54	LUZP1	2.5	yes	yes	yes	yes	No	-0.513716	0.010237
	hsa-miR-625-5p	-18.51	RBFOX2	2.94118	yes	yes	yes	yes	No	-0.51308	0.0103474
	hsa-miR-214-5p	5.26316	TMEM241	-2.56	yes	yes	yes	yes	No	-0.512889	0.0103808
	hsa-miR-338-5p	-2.05	TENM1	5.26316	yes	yes	yes	yes	No	-0.512159	0.010509
	hsa-miR-500a-5p	-3.04	SNX27	2.5	yes	no	yes	yes	No	-0.511869	0.0105603
	hsa-miR-625-5p	-18.51	F12	10	yes	yes	yes	yes	No	-0.510472	0.0108105
	hsa-miR-224-5p	5.26316	PIK3C2A	-3.51	yes	yes	yes	yes	No	-0.510026	0.0108914
	hsa-miR-3125	-2.73	SNX27	2.5	yes	yes	yes	yes	No	-0.509978	0.0109001
	hsa-miR-205-3p	14.7059	VTI1B	-2.39	no	yes	yes	yes	No	-0.508865	0.0111042
	hsa-miR-148a-3p	-13.47	RCC2	5	no	yes	yes	yes	Functional MTI (Weak)	-0.508823	0.0111119
	hsa-miR-205-5p	6.25	CDH19	-11.46	no	yes	yes	yes	No	-0.508749	0.0111256
	hsa-miR-625-5p	-18.51	HYOU1	2.27273	yes	yes	yes	yes	No	-0.508551	0.0111623
	hsa-miR-224-5p	5.26316	TMF1	-2.76	yes	yes	yes	yes	No	-0.508496	0.0111727
	hsa-miR-625-5p	-18.51	BRD4	2.43902	yes	no	yes	yes	No	-0.508024	0.0112606
	hsa-miR-500a-5p	-3.04	SESN3	4.7619	yes	yes	yes	yes	No	-0.507266	0.0114029
	hsa-miR-145-5p	-4.38	STARD4	4.7619	no	yes	yes	yes	No	-0.507097	0.0114349
	hsa-miR-135a-5p	-5.14	RIMKLA	3.44828	yes	yes	yes	yes	No	-0.506899	0.0114726
	hsa-miR-455-3p	6.25	SLC13A3	-2.84	yes	no	yes	yes	No	-0.506514	0.0115457
	hsa-miR-186-5p	-2.21	SKP2	4.16667	yes	no	yes	yes	No	-0.505691	0.0117037
	hsa-miR-4324	-4.02	FANCD2	2.43902	yes	no	yes	yes	No	-0.505539	0.0117331
	hsa-miR-1305	-2.43	MLLT11	4.34783	yes	yes	yes	yes	No	-0.505333	0.011773
	hsa-miR-324-3p	-2.06	GGT5	4.34783	yes	no	yes	yes	No	-0.503385	0.0121559
	hsa-miR-192-5p	-2.05	ADAR	2.5	no	yes	yes	yes	No	-0.503142	0.0122042
	hsa-miR-148a-3p	-13.47	PTAR1	2	yes	no	yes	yes	No	-0.502666	0.0122997
	hsa-miR-324-3p	-2.06	HIVEP1	2.63158	no	yes	yes	yes	No	-0.502464	0.0123404
	hsa-miR-4324	-4.02	SMAD3	2.32558	yes	yes	yes	yes	No	-0.502415	0.0123503
	hsa-miR-625-5p	-18.51	CORO2A	12.3457	yes	no	yes	yes	No	-0.501782	0.0124785
	hsa-miR-205-3p	14.7059	RRAGD	-7.98	yes	no	yes	yes	No	-0.501268	0.0125834
	hsa-miR-205-5p	6.25	RINL	-2.36	yes	no	yes	yes	No	-0.501144	0.0126089
	hsa-miR-214-5p	5.26316	TBCD	-2.35	yes	no	yes	yes	No	-0.50105	0.0126282
	hsa-miR-338-3p	-5.65	RNF40	3.125	yes	no	yes	yes	No	-0.500677	0.0127051
	hsa-miR-338-3p	-5.65	GBX2	5.26316	yes	no	yes	yes	No	-0.500298	0.0127834
	hsa-miR-30c-2-3p	-2.54	KRAS	3.22581	yes	yes	yes	yes	No	-0.500253	0.0127929
	hsa-miR-205-3p	14.7059	EPS15	-2.04	yes	no	yes	yes	No	-0.499954	0.012855
	hsa-miR-148a-3p	-13.47	ATP2B4	2.94118	yes	yes	yes	yes	No	-0.499715	0.0129049
	hsa-miR-214-5p	5.26316	CABLES1	-4.05	no	yes	yes	yes	No	-0.499715	0.012905
	hsa-miR-4324	-4.02	TRIM14	5	yes	yes	yes	yes	No	-0.499384	0.0129743
	hsa-miR-3125	-2.73	LCLAT1	3.0303	yes	yes	yes	yes	No	-0.499357	0.01298
	hsa-miR-338-3p	-5.65	HIATL1	3.44828	yes	no	yes	yes	No	-0.499345	0.0129824
	hsa-miR-582-5p	-5.45	STX6	8.33333	yes	no	yes	yes	No	-0.498965	0.0130626
	hsa-miR-21-3p	6.66667	TBC1D24	-4.44	no	yes	yes	yes	No	-0.498742	0.0131098
	hsa-miR-148a-3p	-13.47	ADNP2	2.94118	no	yes	yes	yes	No	-0.498352	0.0131927
	hsa-miR-670-5p	5	GGA2	-2.02	yes	yes	yes	yes	No	-0.498221	0.0132206
	hsa-miR-375	-30.42	SHC1	2.38095	yes	no	yes	yes	No	-0.497878	0.0132939
	hsa-miR-135a-5p	-5.14	JHDM1D	2.38095	yes	yes	yes	yes	No	-0.497786	0.0133135
	hsa-miR-192-5p	-2.05	GDAP2	3.33333	yes	yes	yes	yes	No	-0.497714	0.013329
	hsa-miR-3125	-2.73	MBOAT7	3.0303	no	yes	yes	yes	No	-0.497225	0.0134344
	hsa-miR-186-5p	-2.21	ADAR	2.5	yes	yes	yes	yes	No	-0.496992	0.0134849
	hsa-miR-139-3p	-3.88	FAM117B	2.04082	yes	no	yes	yes	No	-0.496762	0.0135349
	hsa-miR-4324	-4.02	ZNF707	2.04082	yes	yes	yes	yes	No	-0.496715	0.0135452
	hsa-miR-1305	-2.43	OSGIN2	4.54545	yes	yes	yes	yes	No	-0.496609	0.0135682
	hsa-miR-500a-5p	-3.04	USP14	3.57143	yes	no	yes	yes	No	-0.496373	0.0136196
	hsa-miR-582-5p	-5.45	TOP1	3.0303	yes	yes	yes	yes	No	-0.496165	0.0136652
	hsa-miR-22-3p	2.04082	CCDC50	-2.1	yes	yes	yes	yes	No	-0.496016	0.013698
	hsa-miR-338-3p	-5.65	PTAR1	2	yes	yes	yes	yes	No	-0.495831	0.0137386
	hsa-miR-30c-2-3p	-2.54	RRP1B	4.54545	yes	yes	yes	yes	No	-0.495195	0.0138792
	hsa-miR-145-5p	-4.38	GATC	2.22222	no	yes	yes	yes	No	-0.495182	0.0138821
	hsa-miR-4324	-4.02	VDR	8.33333	yes	no	yes	yes	No	-0.495176	0.0138834
	hsa-miR-338-3p	-5.65	CDCP1	5.88235	no	yes	yes	yes	No	-0.495158	0.0138875
	hsa-miR-338-3p	-5.65	HN1	5.26316	yes	yes	yes	yes	No	-0.495028	0.0139164
	hsa-miR-363-3p	-16.3	LATS1	2.77778	no	yes	yes	yes	No	-0.494917	0.0139411
	hsa-miR-625-5p	-18.51	SORD	3.7037	yes	yes	yes	yes	No	-0.494752	0.0139779
	hsa-miR-205-5p	6.25	EPS15	-2.04	no	yes	yes	yes	No	-0.494603	0.0140113
	hsa-miR-582-5p	-5.45	RBFOX2	2.94118	no	yes	yes	yes	No	-0.494401	0.0140564
	hsa-miR-625-5p	-18.51	CFL1	2.77778	yes	yes	yes	yes	No	-0.49394	0.0141603
	hsa-miR-500a-5p	-3.04	MICALCL	5.26316	yes	no	yes	yes	No	-0.493917	0.0141654
	hsa-miR-192-5p	-2.05	TOR1AIP2	2.43902	no	yes	yes	yes	No	-0.493707	0.0142129
	hsa-miR-148a-3p	-13.47	ACOT7	5.26316	yes	no	yes	yes	No	-0.493144	0.0143408
	hsa-miR-205-5p	6.25	PGPEP1	-2.46	yes	no	yes	yes	No	-0.492978	0.0143787
	hsa-miR-145-5p	-4.38	AGFG1	2.38095	no	yes	yes	yes	No	-0.492668	0.0144497
	hsa-miR-21-5p	10.2041	MRAP2	-5.09	yes	no	yes	yes	Functional MTI (Weak)	-0.492652	0.0144534
	hsa-miR-500a-5p	-3.04	LAMC1	2.5641	yes	no	yes	yes	No	-0.491998	0.0146042
	hsa-miR-338-3p	-5.65	PVRL1	7.14286	yes	no	yes	yes	No	-0.491989	0.0146063
	hsa-miR-21-3p	6.66667	PPP1R9A	-12.6	yes	yes	yes	yes	No	-0.4915	0.0147197
	hsa-miR-375	-30.42	NPHP4	3.22581	yes	no	yes	yes	No	-0.49149	0.0147222
	hsa-miR-363-3p	-16.3	METTL8	2.7027	no	yes	yes	yes	No	-0.491297	0.0147671
	hsa-miR-892b	-2.7	LY6E	3.7037	no	yes	yes	yes	No	-0.489976	0.0150784
	hsa-miR-3125	-2.73	SRPK1	2.12766	yes	yes	yes	yes	No	-0.489775	0.0151261
	hsa-miR-135a-5p	-5.14	TAP2	5.88235	yes	yes	yes	yes	No	-0.489531	0.0151844
	hsa-miR-500a-5p	-3.04	JRKL	3.0303	yes	no	yes	yes	No	-0.48848	0.0154374
	hsa-miR-186-5p	-2.21	BICD2	5.26316	yes	yes	yes	yes	No	-0.488204	0.0155044
	hsa-miR-145-3p	-4.22	GYS1	2.22222	yes	yes	yes	yes	No	-0.487901	0.0155782
	hsa-miR-30c-2-3p	-2.54	ARPC2	2.17391	no	yes	yes	yes	No	-0.48733	0.0157179
	hsa-miR-224-3p	5.26316	TBC1D9	-3.59	no	yes	yes	yes	No	-0.486583	0.0159026
	hsa-miR-4324	-4.02	OAS3	2.7027	yes	yes	yes	yes	No	-0.486416	0.015944
	hsa-miR-145-3p	-4.22	CCNYL1	4.16667	no	yes	yes	yes	No	-0.48439	0.0164545
	hsa-miR-148a-3p	-13.47	AGFG1	2.38095	yes	yes	yes	yes	No	-0.484302	0.0164769
	hsa-miR-186-5p	-2.21	PHKG2	4.16667	yes	yes	yes	yes	No	-0.483614	0.0166536
	hsa-miR-3125	-2.73	MEX3A	4.34783	no	yes	yes	yes	No	-0.483206	0.016759
	hsa-miR-148a-3p	-13.47	PHKG2	4.16667	yes	yes	yes	yes	No	-0.483156	0.0167719
	hsa-miR-205-5p	6.25	DET1	-2.24	yes	yes	yes	yes	No	-0.483084	0.0167907
	hsa-miR-670-5p	5	FAM46C	-5.02	no	yes	yes	yes	No	-0.482657	0.0169017
	hsa-miR-363-3p	-16.3	FAM160B1	2.17391	no	yes	yes	yes	No	-0.482572	0.016924
	hsa-miR-338-3p	-5.65	ADAR	2.5	yes	yes	yes	yes	No	-0.482433	0.0169602
	hsa-miR-3125	-2.73	ZNF609	2.5	yes	yes	yes	yes	No	-0.482132	0.017039
	hsa-miR-582-5p	-5.45	TRIM14	5	yes	no	yes	yes	No	-0.481946	0.017088
	hsa-miR-205-5p	6.25	RCAN2	-20.5	no	yes	yes	yes	No	-0.481508	0.0172036
	hsa-miR-186-5p	-2.21	ELF4	7.69231	yes	no	yes	yes	No	-0.480557	0.0174568
	hsa-miR-1305	-2.43	SESN3	4.7619	yes	no	yes	yes	No	-0.480001	0.0176062
	hsa-miR-365a-3p	-2.23	GPR142	2.22222	no	yes	yes	yes	No	-0.479675	0.0176944
	hsa-miR-582-5p	-5.45	TBC1D5	2.85714	yes	no	yes	yes	No	-0.479503	0.0177409
	hsa-miR-1305	-2.43	SNX27	2.5	yes	no	yes	yes	No	-0.478742	0.0179485
	hsa-miR-670-5p	5	PYROXD1	-3.57	no	yes	yes	yes	No	-0.478157	0.0181093
	hsa-miR-148a-3p	-13.47	FANCA	3.44828	no	yes	yes	yes	No	-0.477394	0.0183207
	hsa-miR-139-3p	-3.88	NRG1	5.55556	yes	no	yes	yes	No	-0.477347	0.0183338
	hsa-miR-625-5p	-18.51	NAV1	3.7037	yes	no	yes	yes	No	-0.476989	0.0184338
	hsa-miR-3125	-2.73	TNC	2.94118	no	yes	yes	yes	No	-0.476438	0.0185886
	hsa-miR-3125	-2.73	PTAR1	2	no	yes	yes	yes	No	-0.476333	0.0186182
	hsa-miR-363-3p	-16.3	BICD2	5.26316	yes	yes	yes	yes	No	-0.475255	0.0189247
	hsa-miR-3125	-2.73	LZTS1	2.32558	yes	yes	yes	yes	No	-0.475254	0.0189249
	hsa-miR-181a-5p	2.85714	MAPT	-10.38	no	yes	yes	yes	No	-0.474254	0.0192127
	hsa-miR-564	-3.3	NR2C1	2.94118	yes	yes	yes	yes	No	-0.473778	0.0193507
	hsa-miR-365a-3p	-2.23	TXNRD1	2.22222	yes	no	yes	yes	No	-0.473547	0.0194184
	hsa-miR-582-5p	-5.45	CKAP4	3.33333	no	yes	yes	yes	No	-0.47353	0.0194232
	hsa-miR-205-5p	6.25	ENPP4	-4.96	yes	yes	yes	yes	Functional MTI (Weak)	-0.473312	0.0194869
	hsa-miR-450a-5p	3.57143	DUSP6	-4	no	yes	yes	yes	No	-0.472996	0.0195797
	hsa-miR-4324	-4.02	MBOAT7	3.0303	no	yes	yes	yes	No	-0.472874	0.0196156
	hsa-miR-192-5p	-2.05	NOTCH3	4.16667	yes	yes	yes	yes	No	-0.472268	0.0197947
	hsa-miR-338-3p	-5.65	TDG	2.7027	yes	yes	yes	yes	No	-0.471852	0.0199184
	hsa-miR-4324	-4.02	E2F3	2.5	yes	yes	yes	yes	No	-0.471721	0.0199576
	hsa-miR-22-3p	2.04082	TESK2	-2.92	no	yes	yes	yes	No	-0.471174	0.0201213
	hsa-miR-338-3p	-5.65	SNX27	2.5	yes	yes	yes	yes	No	-0.471113	0.0201398
	hsa-miR-1305	-2.43	BYSL	3.22581	yes	no	yes	yes	No	-0.471074	0.0201514
	hsa-miR-186-5p	-2.21	SLC20A1	4	yes	no	yes	yes	No	-0.471026	0.0201659
	hsa-miR-625-5p	-18.51	WDFY2	7.14286	yes	no	yes	yes	No	-0.470685	0.0202688
	hsa-miR-205-5p	6.25	MTMR6	-3.54	yes	yes	yes	yes	No	-0.47053	0.0203157
	hsa-miR-338-3p	-5.65	FSCN1	9.09091	yes	no	yes	yes	No	-0.47022	0.0204099
	hsa-miR-670-5p	5	ZBTB38	-3.19	no	yes	yes	yes	No	-0.469907	0.020505
	hsa-miR-582-5p	-5.45	FEM1B	7.14286	yes	yes	yes	yes	No	-0.469703	0.0205676
	hsa-miR-192-5p	-2.05	SF3B3	2.5	yes	yes	yes	yes	No	-0.469687	0.0205725
	hsa-miR-4324	-4.02	TTF2	4.16667	no	yes	yes	yes	No	-0.469235	0.020711
	hsa-miR-324-3p	-2.06	HMG20A	2.12766	no	yes	yes	yes	No	-0.469122	0.0207458
	hsa-miR-132-3p	2.63158	SOWAHA	-2.63	no	yes	yes	yes	No	-0.469026	0.0207757
	hsa-miR-3663-3p	3.0303	CPEB3	-2.83	no	yes	yes	yes	No	-0.468894	0.0208163
	hsa-miR-338-3p	-5.65	ECE1	3.7037	yes	no	yes	yes	No	-0.46881	0.0208422
	hsa-miR-30c-2-3p	-2.54	PAICS	2.32558	yes	yes	yes	yes	No	-0.468788	0.0208491
	hsa-miR-625-5p	-18.51	LMNB2	11.236	yes	no	yes	yes	No	-0.468704	0.0208751
	hsa-miR-500a-5p	-3.04	SPRED2	3.33333	yes	yes	yes	yes	No	-0.468486	0.0209428
	hsa-miR-22-3p	2.04082	PCYT2	-2.16	yes	yes	yes	yes	No	-0.468044	0.0210802
	hsa-miR-224-5p	5.26316	SNTB1	-3.21	yes	yes	yes	yes	No	-0.467915	0.0211205
	hsa-miR-375	-30.42	ACTR5	3.44828	yes	no	yes	yes	No	-0.467696	0.021189
	hsa-miR-3125	-2.73	NAV1	3.7037	yes	yes	yes	yes	No	-0.466942	0.0214266
	hsa-miR-338-3p	-5.65	DARS2	5.55556	no	yes	yes	yes	No	-0.466779	0.021478
	hsa-miR-625-5p	-18.51	STON2	4.16667	yes	yes	yes	yes	No	-0.466143	0.0216806
	hsa-miR-892b	-2.7	ATP2B4	2.94118	yes	no	yes	yes	No	-0.466047	0.021711
	hsa-miR-4324	-4.02	ISY1	2.22222	yes	yes	yes	yes	No	-0.465685	0.0218273
	hsa-miR-30c-2-3p	-2.54	ELAVL1	2.43902	yes	yes	yes	yes	No	-0.464917	0.0220747
	hsa-miR-148a-3p	-13.47	C10orf2	3.7037	yes	no	yes	yes	No	-0.464274	0.0222838
	hsa-miR-145-5p	-4.38	MICALCL	5.26316	yes	yes	yes	yes	No	-0.464165	0.0223195
	hsa-miR-582-5p	-5.45	MAP7D1	2.32558	yes	yes	yes	yes	No	-0.463722	0.0224648
	hsa-miR-670-5p	5	NUCB2	-16.17	yes	yes	yes	yes	No	-0.463615	0.0225
	hsa-miR-3663-3p	3.0303	ANK3	-2.18	yes	yes	yes	yes	No	-0.463564	0.0225169
	hsa-miR-3125	-2.73	RHBDF2	6.25	no	yes	yes	yes	Functional MTI (Weak)	-0.463402	0.02257
	hsa-miR-214-5p	5.26316	LSMEM2	-2.87	no	yes	yes	yes	No	-0.463273	0.0226127
	hsa-miR-224-3p	5.26316	DACH1	-7.4	yes	yes	yes	yes	No	-0.462677	0.0228102
	hsa-miR-224-5p	5.26316	UBE2J1	-4.14	yes	yes	yes	yes	No	-0.462638	0.0228233
	hsa-miR-21-5p	10.2041	DMD	-3.34	no	yes	yes	yes	Functional MTI (Weak)	-0.46262	0.0228294
	hsa-miR-582-5p	-5.45	SLC16A1	4.34783	yes	yes	yes	yes	No	-0.460971	0.0233835
	hsa-miR-365a-3p	-2.23	OLFML2A	2.5	yes	no	yes	yes	No	-0.460971	0.0233835
	hsa-miR-625-5p	-18.51	POFUT1	2.27273	no	yes	yes	yes	No	-0.460865	0.0234197
	hsa-miR-1288-3p	-2.71	DVL3	2.63158	yes	no	yes	yes	No	-0.460468	0.0235548
	hsa-miR-670-5p	5	GPD1L	-2.42	yes	yes	yes	yes	No	-0.459837	0.0237711
	hsa-miR-192-5p	-2.05	HAS3	3.57143	yes	no	yes	yes	Functional MTI (Weak)	-0.45978	0.0237908
	hsa-miR-363-3p	-16.3	DIAPH3	4.16667	yes	no	yes	yes	No	-0.458975	0.0240692
	hsa-miR-3125	-2.73	YWHAG	2.27273	yes	yes	yes	yes	No	-0.458837	0.024117
	hsa-miR-892b	-2.7	SMAD3	2.32558	yes	yes	yes	yes	No	-0.458605	0.0241979
	hsa-miR-582-5p	-5.45	SNX27	2.5	yes	yes	yes	yes	No	-0.458592	0.0242024
	hsa-miR-375	-30.42	SSH1	3.22581	yes	no	yes	yes	No	-0.458504	0.0242331
	hsa-miR-324-3p	-2.06	SPATA2	2.43902	no	yes	yes	yes	No	-0.458207	0.024337
	hsa-miR-186-5p	-2.21	KLF7	3.22581	yes	yes	yes	yes	No	-0.458125	0.0243658
	hsa-miR-1261	6.25	CSF2RB	-7.87	yes	yes	yes	yes	No	-0.457912	0.0244408
	hsa-miR-582-5p	-5.45	TAF1A	4.54545	yes	yes	yes	yes	No	-0.457851	0.0244621
	hsa-miR-338-3p	-5.65	NHSL1	4.7619	yes	yes	yes	yes	No	-0.457505	0.0245841
	hsa-miR-582-5p	-5.45	NFASC	2.17391	yes	no	yes	yes	No	-0.457502	0.0245854
	hsa-miR-224-5p	5.26316	ITPR2	-2.86	yes	no	yes	yes	No	-0.45743	0.0246108
	hsa-miR-338-3p	-5.65	SMAD3	2.32558	yes	no	yes	yes	No	-0.457377	0.0246294
	hsa-miR-625-5p	-18.51	ELAVL1	2.43902	yes	yes	yes	yes	No	-0.457339	0.024643
	hsa-miR-145-3p	-4.22	PSME3	2.27273	no	yes	yes	yes	No	-0.457272	0.0246668
	hsa-miR-205-5p	6.25	TM6SF1	-2.38	yes	no	yes	yes	No	-0.457132	0.0247164
	hsa-miR-148a-3p	-13.47	YWHAG	2.27273	yes	yes	yes	yes	No	-0.456852	0.024816
	hsa-miR-145-5p	-4.38	E2F3	2.5	yes	no	yes	yes	Functional MTI	-0.456615	0.0249002
	hsa-miR-30c-2-3p	-2.54	PTBP3	2.32558	no	yes	yes	yes	No	-0.456392	0.02498
	hsa-miR-145-3p	-4.22	BRD4	2.43902	yes	no	yes	yes	No	-0.45619	0.0250524
	hsa-miR-145-5p	-4.38	NLN	12.5	yes	yes	yes	yes	No	-0.455832	0.0251812
	hsa-miR-30c-2-3p	-2.54	TAP2	5.88235	yes	yes	yes	yes	No	-0.455754	0.0252093
	hsa-miR-363-3p	-16.3	LUZP1	2.5	yes	yes	yes	yes	No	-0.455569	0.0252762
	hsa-miR-363-3p	-16.3	C10orf2	3.7037	yes	no	yes	yes	No	-0.455504	0.0252995
	hsa-miR-365a-3p	-2.23	XPR1	5.55556	yes	no	yes	yes	Functional MTI (Weak)	-0.455494	0.0253033
	hsa-miR-625-5p	-18.51	PHLDA3	3.22581	yes	yes	yes	yes	Functional MTI (Weak)	-0.455458	0.0253163
	hsa-miR-670-5p	5	MTMR6	-3.54	no	yes	yes	yes	No	-0.45525	0.0253915
	hsa-miR-145-3p	-4.22	NCOA3	7.14286	yes	yes	yes	yes	No	-0.45518	0.0254168
	hsa-miR-1288-3p	-2.71	ATP2B4	2.94118	yes	no	yes	yes	No	-0.455107	0.0254436
	hsa-miR-145-5p	-4.38	SLC16A1	4.34783	yes	no	yes	yes	No	-0.454914	0.0255139
	hsa-miR-139-3p	-3.88	FGF11	5.26316	yes	no	yes	yes	No	-0.454895	0.0255206
	hsa-miR-30c-2-3p	-2.54	HAS3	3.57143	yes	yes	yes	yes	No	-0.454527	0.0256549
	hsa-miR-145-5p	-4.38	ZNF202	4.16667	no	yes	yes	yes	No	-0.454295	0.0257398
	hsa-miR-564	-3.3	KCNJ2	5	yes	yes	yes	yes	No	-0.453801	0.0259217
	hsa-miR-625-5p	-18.51	FLJ25363	3.33333	no	yes	yes	yes	No	-0.453768	0.0259337
	hsa-miR-30c-2-3p	-2.54	FSCN1	9.09091	yes	yes	yes	yes	No	-0.453542	0.0260174
	hsa-miR-186-5p	-2.21	TANC2	5.26316	no	yes	yes	yes	No	-0.453467	0.0260448
	hsa-miR-30c-2-3p	-2.54	TAOK1	2.08333	yes	yes	yes	yes	No	-0.453183	0.0261505
	hsa-miR-625-5p	-18.51	HNRNPAB	2.77778	no	yes	yes	yes	Functional MTI (Weak)	-0.453073	0.0261912
	hsa-miR-338-3p	-5.65	C1orf106	6.25	yes	no	yes	yes	No	-0.452713	0.0263251
	hsa-miR-338-3p	-5.65	CD276	2.27273	yes	no	yes	yes	No	-0.451889	0.0266344
	hsa-miR-139-3p	-3.88	BDKRB2	3.7037	yes	no	yes	yes	No	-0.451816	0.0266619
	hsa-miR-625-3p	-3.26	ATP6AP2	2.94118	yes	no	yes	yes	No	-0.45179	0.0266718
	hsa-miR-1288-3p	-2.71	ZYX	2.7027	yes	yes	yes	yes	No	-0.451469	0.0267932
	hsa-miR-186-5p	-2.21	MAFB	2.77778	yes	no	yes	yes	No	-0.451422	0.0268108
	hsa-miR-338-3p	-5.65	LUZP1	2.5	yes	yes	yes	yes	No	-0.451387	0.0268242
	hsa-miR-205-5p	6.25	ZBTB47	-2.7	yes	yes	yes	yes	No	-0.451265	0.0268704
	hsa-miR-338-3p	-5.65	HIST1H2BC	3.125	yes	no	yes	yes	No	-0.45126	0.0268723
	hsa-miR-582-5p	-5.45	EZH2	8.33333	yes	no	yes	yes	No	-0.450917	0.0270028
	hsa-miR-224-5p	5.26316	ANKHD1-EIF4EBP3	-2.17	yes	yes	yes	yes	No	-0.450915	0.0270037
	hsa-miR-139-3p	-3.88	C1orf106	6.25	no	yes	yes	yes	No	-0.450593	0.0271265
	hsa-miR-186-5p	-2.21	GANC	2.32558	no	yes	yes	yes	No	-0.450341	0.0272231
	hsa-miR-186-5p	-2.21	HIST1H2BC	3.125	no	yes	yes	yes	No	-0.45021	0.0272734
	hsa-miR-186-5p	-2.21	SRPK1	2.12766	yes	yes	yes	yes	Functional MTI (Weak)	-0.450127	0.0273051
	hsa-miR-186-5p	-2.21	KRT74	2.94118	no	yes	yes	yes	No	-0.450014	0.0273486
	hsa-miR-3125	-2.73	LAMC1	2.5641	no	yes	yes	yes	No	-0.449711	0.0274655
	hsa-miR-338-3p	-5.65	LAMC2	3.7037	yes	yes	yes	yes	No	-0.449657	0.0274864
	hsa-miR-22-3p	2.04082	ACSS2	-3.17	no	yes	yes	yes	No	-0.44923	0.0276519
	hsa-miR-338-3p	-5.65	PRRC2C	2.5641	yes	yes	yes	yes	No	-0.449168	0.027676
	hsa-miR-145-5p	-4.38	CCNA2	6.66667	no	yes	yes	yes	No	-0.449154	0.0276812
	hsa-miR-670-5p	5	GPR160	-3.26	yes	yes	yes	yes	No	-0.448103	0.0280924
	hsa-miR-139-3p	-3.88	SUN1	2.12766	yes	no	yes	yes	No	-0.447584	0.0282973
	hsa-miR-4324	-4.02	TANC2	5.26316	yes	no	yes	yes	No	-0.447484	0.0283367
	hsa-miR-186-5p	-2.21	ACER3	3.44828	yes	yes	yes	yes	Functional MTI (Weak)	-0.447359	0.0283861
	hsa-miR-625-5p	-18.51	ATP2B4	2.94118	yes	yes	yes	yes	No	-0.446497	0.0287298
	hsa-miR-625-5p	-18.51	SF3B3	2.5	yes	yes	yes	yes	Functional MTI (Weak)	-0.446421	0.0287602
	hsa-miR-30c-2-3p	-2.54	OAS3	2.7027	yes	yes	yes	yes	No	-0.446188	0.0288538
	hsa-miR-22-3p	2.04082	DPP4	-48.1	yes	yes	yes	yes	No	-0.446136	0.0288746
	hsa-miR-30c-2-3p	-2.54	MXRA5	3.33333	yes	yes	yes	yes	No	-0.445905	0.0289676
	hsa-miR-186-5p	-2.21	UGCG	2.7027	yes	yes	yes	yes	No	-0.445367	0.0291851
	hsa-miR-3125	-2.73	MAP4K4	3.44828	yes	yes	yes	yes	No	-0.444974	0.0293452
	hsa-miR-30c-2-3p	-2.54	RPRD1B	2	yes	yes	yes	yes	No	-0.444938	0.0293597
	hsa-miR-500a-5p	-3.04	CLOCK	2.63158	yes	no	yes	yes	No	-0.444172	0.029673
	hsa-miR-1305	-2.43	B4GALT5	2.5	yes	no	yes	yes	No	-0.444073	0.0297138
	hsa-miR-148a-3p	-13.47	MED1	2.32558	yes	yes	yes	yes	No	-0.444005	0.0297418
	hsa-miR-3125	-2.73	IRF6	7.69231	no	yes	yes	yes	No	-0.443883	0.029792
	hsa-miR-542-5p	2.43902	ZBTB16	-4.98	yes	no	yes	yes	No	-0.443813	0.0298212
	hsa-miR-205-5p	6.25	PAM	-2.41	yes	yes	yes	yes	No	-0.442933	0.0301857
	hsa-miR-3616-3p	-4.04	KCNJ12	5.55556	no	yes	yes	yes	No	-0.442676	0.0302932
	hsa-miR-500a-5p	-3.04	OSBPL6	2.12766	no	yes	yes	yes	No	-0.442673	0.0302943
	hsa-miR-1305	-2.43	SEC14L2	2.5	yes	no	yes	yes	No	-0.442315	0.0304443
	hsa-miR-3125	-2.73	RCC2	5	yes	yes	yes	yes	No	-0.44226	0.0304671
	hsa-miR-224-5p	5.26316	NFIB	-2.64	yes	yes	yes	yes	No	-0.442255	0.0304694
	hsa-miR-181a-5p	2.85714	ASB5	-70.13	yes	yes	yes	yes	No	-0.442053	0.0305541
	hsa-miR-3125	-2.73	ELAVL1	2.43902	yes	yes	yes	yes	No	-0.441901	0.0306183
	hsa-miR-375	-30.42	RPRD1B	2	yes	no	yes	yes	No	-0.441549	0.0307668
	hsa-miR-582-5p	-5.45	JHDM1D	2.38095	no	yes	yes	yes	No	-0.441519	0.0307797
	hsa-miR-205-5p	6.25	ZBTB38	-3.19	yes	yes	yes	yes	No	-0.441124	0.0309471
	hsa-miR-205-5p	6.25	SNX2	-2.6	yes	no	yes	yes	No	-0.441084	0.0309639
	hsa-miR-1288-3p	-2.71	SULF2	4.54545	no	yes	yes	yes	No	-0.440949	0.0310214
	hsa-miR-30c-2-3p	-2.54	EARS2	5.26316	yes	yes	yes	yes	No	-0.440704	0.031126
	hsa-miR-1305	-2.43	ACOT7	5.26316	yes	no	yes	yes	No	-0.440622	0.031161
	hsa-miR-22-3p	2.04082	KREMEN2	-5.69	no	yes	yes	yes	No	-0.440485	0.0312196
	hsa-miR-21-3p	6.66667	SPRY3	-3	yes	yes	yes	yes	No	-0.440482	0.0312208
	hsa-miR-148a-3p	-13.47	SNX27	2.5	no	yes	yes	yes	No	-0.439519	0.0316352
	hsa-miR-4324	-4.02	AP2B1	2	no	yes	yes	yes	No	-0.439284	0.0317369
	hsa-miR-214-5p	5.26316	ABHD5	-2.29	yes	no	yes	yes	No	-0.43909	0.0318211
	hsa-miR-186-5p	-2.21	KRAS	3.22581	yes	yes	yes	yes	No	-0.43885	0.0319258
	hsa-miR-21-3p	6.66667	NFIC	-2.58	yes	yes	yes	yes	No	-0.438765	0.0319627
	hsa-miR-30c-2-3p	-2.54	ENTPD7	3.57143	yes	yes	yes	yes	No	-0.4386	0.0320348
	hsa-miR-224-5p	5.26316	MAD2L1BP	-11.12	no	yes	yes	yes	No	-0.438319	0.0321576
	hsa-miR-365a-3p	-2.23	RETSAT	2.22222	no	yes	yes	yes	No	-0.437946	0.0323215
	hsa-miR-3125	-2.73	VANGL2	5.88235	no	yes	yes	yes	No	-0.437627	0.0324619
	hsa-miR-892b	-2.7	NFASC	2.17391	yes	yes	yes	yes	No	-0.437356	0.0325819
	hsa-miR-500a-5p	-3.04	ACER3	3.44828	yes	no	yes	yes	No	-0.437007	0.0327368
	hsa-miR-192-5p	-2.05	SH3PXD2B	12.0482	no	yes	yes	yes	No	-0.436981	0.0327483
	hsa-miR-30c-2-3p	-2.54	TMEM79	5.26316	no	yes	yes	yes	No	-0.436939	0.0327669
	hsa-miR-224-5p	5.26316	REEP5	-2.36	yes	no	yes	yes	No	-0.436893	0.0327874
	hsa-miR-30c-2-3p	-2.54	KLF13	2.22222	yes	no	yes	yes	No	-0.436778	0.0328384
	hsa-miR-625-5p	-18.51	ASB1	3.44828	yes	no	yes	yes	No	-0.436642	0.0328991
	hsa-miR-892b	-2.7	PDCD11	2.7027	no	yes	yes	yes	No	-0.436629	0.032905
	hsa-miR-892b	-2.7	HMG20A	2.12766	no	yes	yes	yes	No	-0.436531	0.0329487
	hsa-miR-324-3p	-2.06	LAMC1	2.5641	yes	yes	yes	yes	No	-0.436408	0.0330037
	hsa-miR-1305	-2.43	NRP1	2.63158	yes	no	yes	yes	No	-0.436227	0.0330847
	hsa-miR-186-5p	-2.21	SLX4	3.125	yes	yes	yes	yes	No	-0.436096	0.0331437
	hsa-miR-145-5p	-4.38	PTGS1	11.236	yes	no	yes	yes	No	-0.435925	0.0332202
	hsa-miR-186-5p	-2.21	MICAL3	2.63158	yes	no	yes	yes	No	-0.43568	0.0333306
	hsa-miR-625-5p	-18.51	KLHL25	2.94118	yes	no	yes	yes	No	-0.435579	0.0333762
	hsa-miR-324-3p	-2.06	LZTS1	2.32558	yes	no	yes	yes	No	-0.43536	0.0334752
	hsa-miR-3125	-2.73	MICAL3	2.63158	no	yes	yes	yes	No	-0.434672	0.0337877
	hsa-miR-145-5p	-4.38	KLF13	2.22222	no	yes	yes	yes	No	-0.434503	0.0338649
	hsa-miR-375	-30.42	LRP8	7.69231	yes	no	yes	yes	No	-0.434347	0.0339362
	hsa-miR-224-5p	5.26316	FAM171B	-23.12	yes	yes	yes	yes	No	-0.434125	0.0340375
	hsa-miR-224-3p	5.26316	DUSP27	-4.84	yes	yes	yes	yes	No	-0.434043	0.0340753
	hsa-miR-1288-3p	-2.71	OSGIN2	4.54545	yes	no	yes	yes	No	-0.433807	0.0341837
	hsa-miR-186-5p	-2.21	ADAM10	3.33333	yes	yes	yes	yes	No	-0.433586	0.0342857
	hsa-miR-214-5p	5.26316	RNASE13	-3.37	yes	no	yes	yes	No	-0.43348	0.0343346
	hsa-miR-186-5p	-2.21	NBPF1	2.32558	yes	yes	yes	yes	No	-0.433296	0.0344196
	hsa-miR-582-5p	-5.45	SURF6	4.16667	yes	no	yes	yes	No	-0.433036	0.0345399
	hsa-miR-582-5p	-5.45	PTBP3	2.32558	yes	no	yes	yes	No	-0.432936	0.0345864
	hsa-miR-1305	-2.43	ZCCHC14	2.94118	yes	yes	yes	yes	No	-0.432435	0.0348197
	hsa-miR-363-3p	-16.3	PLD1	4.7619	yes	yes	yes	yes	No	-0.432375	0.0348474
	hsa-miR-324-3p	-2.06	IER5	2.85714	no	yes	yes	yes	No	-0.432328	0.0348693
	hsa-miR-181a-5p	2.85714	SLC7A14	-2.89	yes	yes	yes	yes	No	-0.432311	0.0348774
	hsa-miR-324-3p	-2.06	ZNF609	2.5	yes	yes	yes	yes	No	-0.431827	0.0351044
	hsa-miR-205-5p	6.25	CLEC10A	-5.3	no	yes	yes	yes	No	-0.431797	0.0351185
	hsa-miR-145-5p	-4.38	UTP15	3.22581	yes	no	yes	yes	Functional MTI (Weak)	-0.431505	0.0352559
	hsa-miR-205-5p	6.25	SLC39A8	-7.64	yes	yes	yes	yes	No	-0.431498	0.0352591
	hsa-miR-582-5p	-5.45	GPATCH2	2.04082	yes	no	yes	yes	No	-0.431344	0.0353316
	hsa-miR-582-5p	-5.45	CAMSAP1	11.4943	no	yes	yes	yes	No	-0.431008	0.0354906
	hsa-miR-500a-5p	-3.04	MED1	2.32558	yes	no	yes	yes	No	-0.430536	0.035715
	hsa-miR-625-5p	-18.51	ZDHHC18	3.22581	yes	yes	yes	yes	No	-0.429971	0.0359847
	hsa-miR-1305	-2.43	HEYL	7.14286	yes	no	yes	yes	No	-0.429896	0.036021
	hsa-miR-500a-5p	-3.04	IL23A	4.7619	yes	no	yes	yes	No	-0.42952	0.0362017
	hsa-miR-139-3p	-3.88	STK38	2.94118	yes	no	yes	yes	No	-0.429247	0.0363329
	hsa-miR-3125	-2.73	CNST	2.43902	yes	yes	yes	yes	No	-0.429073	0.0364173
	hsa-miR-205-5p	6.25	TMEM170B	-2.69	yes	no	yes	yes	No	-0.428933	0.0364848
	hsa-miR-4324	-4.02	DARS2	5.55556	yes	yes	yes	yes	Functional MTI (Weak)	-0.428372	0.0367575
	hsa-miR-135a-5p	-5.14	KCNE1	3.22581	no	yes	yes	yes	No	-0.428352	0.0367672
	hsa-miR-1305	-2.43	OTUD3	4.7619	yes	yes	yes	yes	No	-0.428271	0.0368065
	hsa-miR-582-5p	-5.45	RPRD1B	2	no	yes	yes	yes	No	-0.42823	0.0368266
	hsa-miR-22-3p	2.04082	USP44	-4.03	yes	yes	yes	yes	No	-0.428096	0.036892
	hsa-miR-148a-3p	-13.47	TAGLN2	2.85714	yes	yes	yes	yes	No	-0.427954	0.0369616
	hsa-miR-186-5p	-2.21	TOR1AIP2	2.43902	yes	no	yes	yes	No	-0.427735	0.0370689
	hsa-miR-4324	-4.02	PHLDA3	3.22581	yes	yes	yes	yes	No	-0.42772	0.0370761
	hsa-miR-192-5p	-2.05	CBL	3.125	yes	yes	yes	yes	No	-0.427686	0.0370928
	hsa-miR-455-3p	6.25	SLC30A2	-3.44	yes	yes	yes	yes	No	-0.427545	0.0371623
	hsa-miR-582-5p	-5.45	TRAM2	5	yes	no	yes	yes	No	-0.427501	0.0371838
	hsa-miR-148a-3p	-13.47	LZTS1	2.32558	yes	no	yes	yes	No	-0.427418	0.0372246
	hsa-miR-324-3p	-2.06	EEPD1	4	no	yes	yes	yes	No	-0.42731	0.0372779
	hsa-miR-132-3p	2.63158	CELA2A	-2.02	no	yes	yes	yes	No	-0.427051	0.0374058
	hsa-miR-139-3p	-3.88	GABRE	5	yes	no	yes	yes	No	-0.426697	0.0375806
	hsa-miR-224-3p	5.26316	KIAA1244	-5.8	yes	yes	yes	yes	No	-0.426172	0.0378421
	hsa-miR-363-3p	-16.3	FGD6	5	yes	no	yes	yes	No	-0.426102	0.037877
	hsa-miR-625-5p	-18.51	SPATA2	2.43902	yes	yes	yes	yes	No	-0.425946	0.0379549
	hsa-miR-500a-5p	-3.04	LCLAT1	3.0303	no	yes	yes	yes	No	-0.425837	0.038009
	hsa-miR-3125	-2.73	KRT74	2.94118	no	yes	yes	yes	No	-0.425721	0.0380672
	hsa-miR-30c-2-3p	-2.54	GRAMD4	2.85714	yes	yes	yes	yes	No	-0.425308	0.0382746
	hsa-miR-186-5p	-2.21	RAD51	10.6383	yes	yes	yes	yes	No	-0.425296	0.0382807
	hsa-miR-670-5p	5	SMAD9	-4.18	no	yes	yes	yes	No	-0.42481	0.0385258
	hsa-miR-1261	6.25	42796	-3.43	no	yes	yes	yes	No	-0.424788	0.038537
	hsa-miR-139-3p	-3.88	FERMT1	5.26316	yes	no	yes	yes	No	-0.424655	0.0386044
	hsa-miR-625-5p	-18.51	TAGLN2	2.85714	yes	yes	yes	yes	Functional MTI (Weak)	-0.424507	0.0386794
	hsa-miR-186-5p	-2.21	LUZP1	2.5	yes	yes	yes	yes	Functional MTI (Weak)	-0.42442	0.0387237
	hsa-miR-1305	-2.43	SNX29	2.7027	no	yes	yes	yes	No	-0.424307	0.0387809
	hsa-miR-338-3p	-5.65	GNL3L	2.85714	yes	yes	yes	yes	No	-0.424114	0.0388793
	hsa-miR-22-3p	2.04082	ERCC1	-2.43	yes	yes	yes	yes	No	-0.423941	0.0389672
	hsa-miR-338-3p	-5.65	SKP2	4.16667	yes	no	yes	yes	No	-0.42377	0.0390547
	hsa-miR-205-3p	14.7059	FGF13	-17.13	no	yes	yes	yes	No	-0.423665	0.0391081
	hsa-miR-139-3p	-3.88	KCNE1	3.22581	yes	no	yes	yes	No	-0.422935	0.0394832
	hsa-miR-3125	-2.73	TSKU	4.16667	yes	no	yes	yes	Functional MTI (Weak)	-0.422848	0.0395282
	hsa-miR-30c-2-3p	-2.54	BICD2	5.26316	yes	yes	yes	yes	No	-0.422746	0.0395807
	hsa-miR-4324	-4.02	PCGF3	2.12766	yes	no	yes	yes	No	-0.422722	0.0395932
	hsa-miR-205-5p	6.25	RRAGD	-7.98	yes	no	yes	yes	No	-0.422517	0.039699
	hsa-miR-625-5p	-18.51	PTGFRN	6.25	yes	yes	yes	yes	No	-0.422458	0.0397297
	hsa-miR-892b	-2.7	TSKU	4.16667	yes	yes	yes	yes	No	-0.422244	0.039841
	hsa-miR-145-5p	-4.38	PTBP3	2.32558	yes	yes	yes	yes	No	-0.422089	0.0399214
	hsa-miR-224-5p	5.26316	CACNB2	-4.48	yes	yes	yes	yes	No	-0.421929	0.0400044
	hsa-miR-186-5p	-2.21	NCOA3	7.14286	yes	yes	yes	yes	No	-0.421713	0.0401176
	hsa-miR-224-3p	5.26316	MAOB	-6.64	no	yes	yes	yes	No	-0.421605	0.0401739
	hsa-miR-500a-5p	-3.04	PLXDC1	3.7037	yes	yes	yes	yes	No	-0.421546	0.0402044
	hsa-miR-145-3p	-4.22	DNM1	3.125	yes	no	yes	yes	No	-0.421496	0.0402306
	hsa-miR-181a-5p	2.85714	TBCD	-2.35	yes	yes	yes	yes	No	-0.421126	0.0404248
	hsa-miR-670-5p	5	ANAPC16	-3.84	yes	yes	yes	yes	Functional MTI (Weak)	-0.421104	0.0404364
	hsa-miR-186-5p	-2.21	MCM4	5.88235	no	yes	yes	yes	No	-0.420715	0.0406413
	hsa-miR-3663-3p	3.0303	CHKA	-2.97	yes	yes	yes	yes	No	-0.419937	0.0410533
	hsa-miR-3663-3p	3.0303	RWDD2A	-4.14	yes	no	yes	yes	No	-0.419748	0.0411535
	hsa-miR-181a-5p	2.85714	WIF1	-40.75	yes	yes	yes	yes	Functional MTI	-0.419666	0.0411974
	hsa-miR-500a-5p	-3.04	TMEM43	2.32558	no	yes	yes	yes	No	-0.419366	0.0413576
	hsa-miR-205-5p	6.25	KAT2B	-8.59	yes	yes	yes	yes	No	-0.419255	0.0414171
	hsa-miR-3125	-2.73	C2orf81	2.22222	yes	no	yes	yes	No	-0.41923	0.0414302
	hsa-miR-1305	-2.43	LAPTM4B	4	yes	no	yes	yes	No	-0.419145	0.041476
	hsa-miR-224-3p	5.26316	CPEB3	-2.83	yes	yes	yes	yes	No	-0.418906	0.0416042
	hsa-miR-625-3p	-3.26	ATRN	2.32558	yes	yes	yes	yes	No	-0.418659	0.041737
	hsa-miR-500a-5p	-3.04	SLMO1	4	yes	no	yes	yes	No	-0.418066	0.0420575
	hsa-miR-1305	-2.43	RCC2	5	yes	no	yes	yes	Functional MTI (Weak)	-0.417994	0.0420963
	hsa-miR-21-3p	6.66667	CISD3	-2.34	yes	yes	yes	yes	No	-0.41794	0.0421256
	hsa-miR-375	-30.42	MAP7D1	2.32558	yes	no	yes	yes	No	-0.417893	0.042151
	hsa-miR-4324	-4.02	MICALCL	5.26316	no	yes	yes	yes	No	-0.417249	0.0425021
	hsa-miR-22-3p	2.04082	SEPHS1	-2.52	yes	yes	yes	yes	No	-0.417154	0.0425541
	hsa-miR-363-3p	-16.3	PTAR1	2	yes	yes	yes	yes	Functional MTI (Weak)	-0.417144	0.0425593
	hsa-miR-3125	-2.73	BASP1	5.55556	no	yes	yes	yes	No	-0.416721	0.0427914
	hsa-miR-139-3p	-3.88	UCN2	3.7037	yes	no	yes	yes	No	-0.416377	0.0429805
	hsa-miR-192-5p	-2.05	VANGL1	2.22222	yes	no	yes	yes	Functional MTI (Weak)	-0.416327	0.0430084
	hsa-miR-324-3p	-2.06	NFASC	2.17391	yes	yes	yes	yes	No	-0.415962	0.0432095
	hsa-miR-186-5p	-2.21	MICALCL	5.26316	yes	yes	yes	yes	No	-0.415924	0.0432308
	hsa-miR-4324	-4.02	UBTF	4	yes	yes	yes	yes	No	-0.415908	0.0432395
	hsa-miR-145-5p	-4.38	PBK	10.7527	no	yes	yes	yes	No	-0.415804	0.0432972
	hsa-miR-338-3p	-5.65	PTPN1	2.17391	yes	yes	yes	yes	No	-0.415685	0.0433632
	hsa-miR-500a-5p	-3.04	LUZP1	2.5	yes	yes	yes	yes	No	-0.415677	0.0433676
	hsa-miR-582-5p	-5.45	ABCA1	2.77778	yes	no	yes	yes	No	-0.415572	0.0434262
	hsa-miR-892b	-2.7	USP14	3.57143	no	yes	yes	yes	No	-0.415481	0.0434767
	hsa-miR-148a-3p	-13.47	TP53	2.43902	yes	yes	yes	yes	No	-0.415453	0.0434923
	hsa-miR-1305	-2.43	NAV1	3.7037	yes	yes	yes	yes	No	-0.415086	0.0436968
	hsa-miR-205-3p	14.7059	FERMT2	-2.56	no	yes	yes	yes	No	-0.414985	0.043753
	hsa-miR-148a-3p	-13.47	HAS3	3.57143	yes	yes	yes	yes	No	-0.414588	0.0439756
	hsa-miR-148a-3p	-13.47	INO80	2.63158	yes	yes	yes	yes	Functional MTI	-0.414518	0.0440147
	hsa-miR-455-3p	6.25	CSN1S1	-5.18	no	yes	yes	yes	No	-0.414518	0.0440147
	hsa-miR-186-5p	-2.21	ZCCHC14	2.94118	yes	yes	yes	yes	No	-0.41434	0.0441151
	hsa-miR-4324	-4.02	AIM1	3.44828	no	yes	yes	yes	No	-0.414196	0.0441962
	hsa-miR-500a-5p	-3.04	PHKG2	4.16667	yes	no	yes	yes	No	-0.414176	0.0442072
	hsa-miR-139-3p	-3.88	XPR1	5.55556	yes	no	yes	yes	No	-0.413924	0.0443494
	hsa-miR-1288-3p	-2.71	LZTS1	2.32558	yes	no	yes	yes	No	-0.413861	0.0443852
	hsa-miR-363-3p	-16.3	GNL3L	2.85714	no	yes	yes	yes	No	-0.413804	0.0444176
	hsa-miR-625-5p	-18.51	CDCP1	5.88235	yes	no	yes	yes	No	-0.413398	0.0446476
	hsa-miR-892b	-2.7	CHST15	2.85714	yes	yes	yes	yes	No	-0.413328	0.0446872
	hsa-miR-4324	-4.02	LCLAT1	3.0303	yes	no	yes	yes	Functional MTI (Weak)	-0.413222	0.0447474
	hsa-miR-186-5p	-2.21	SSH1	3.22581	yes	no	yes	yes	No	-0.413157	0.0447847
	hsa-miR-324-3p	-2.06	P2RY6	4.16667	yes	no	yes	yes	No	-0.413036	0.0448536
	hsa-miR-148a-3p	-13.47	E2F3	2.5	no	yes	yes	yes	No	-0.412912	0.0449244
	hsa-miR-224-3p	5.26316	DLG4	-4.41	yes	yes	yes	yes	No	-0.412803	0.0449863
	hsa-miR-625-5p	-18.51	CERS6	7.69231	yes	yes	yes	yes	No	-0.412792	0.0449928
	hsa-miR-338-3p	-5.65	TP53	2.43902	yes	yes	yes	yes	No	-0.412761	0.0450101
	hsa-miR-4324	-4.02	NCOA3	7.14286	no	yes	yes	yes	Functional MTI (Weak)	-0.412717	0.0450356
	hsa-miR-205-5p	6.25	GNG7	-5.71	yes	no	yes	yes	No	-0.412696	0.0450473
	hsa-miR-22-3p	2.04082	SLC31A1	-3.79	no	yes	yes	yes	No	-0.412623	0.0450896
	hsa-miR-4324	-4.02	CLN6	2.27273	yes	yes	yes	yes	No	-0.412383	0.0452268
	hsa-miR-30c-2-3p	-2.54	NUP93	9.09091	yes	yes	yes	yes	No	-0.411918	0.045494
	hsa-miR-582-5p	-5.45	FZD2	4.54545	yes	yes	yes	yes	No	-0.411915	0.0454958
	hsa-miR-3125	-2.73	CCDC102B	4.16667	yes	yes	yes	yes	No	-0.411891	0.0455095
	hsa-miR-224-5p	5.26316	FNBP1L	-2.34	no	yes	yes	yes	No	-0.411785	0.045571
	hsa-miR-375	-30.42	KLF7	3.22581	yes	no	yes	yes	No	-0.411754	0.0455888
	hsa-miR-148a-3p	-13.47	CDCA5	2.94118	yes	no	yes	yes	No	-0.411561	0.0457001
	hsa-miR-224-5p	5.26316	HCAR1	-4.39	no	yes	yes	yes	No	-0.411355	0.0458199
	hsa-miR-3125	-2.73	EARS2	5.26316	no	yes	yes	yes	No	-0.410911	0.0460777
	hsa-miR-205-3p	14.7059	C1orf229	-2.56	no	yes	yes	yes	No	-0.410624	0.0462448
	hsa-miR-30c-2-3p	-2.54	ACTB	2.5641	yes	yes	yes	yes	No	-0.410152	0.0465208
	hsa-miR-145-3p	-4.22	RCC2	5	no	yes	yes	yes	No	-0.409993	0.0466142
	hsa-miR-500a-5p	-3.04	TNC	2.94118	no	yes	yes	yes	No	-0.409893	0.046673
	hsa-miR-1305	-2.43	LCLAT1	3.0303	yes	no	yes	yes	No	-0.409818	0.046717
	hsa-miR-363-3p	-16.3	SH3PXD2A	13.8889	no	yes	yes	yes	No	-0.409692	0.0467913
	hsa-miR-205-3p	14.7059	FUT8	-9.08	yes	no	yes	yes	No	-0.409672	0.046803
	hsa-miR-363-3p	-16.3	SSH1	3.22581	no	yes	yes	yes	No	-0.409579	0.0468582
	hsa-miR-145-3p	-4.22	GM2A	3.22581	yes	yes	yes	yes	No	-0.409454	0.0469318
	hsa-miR-205-5p	6.25	MLPH	-3.64	yes	yes	yes	yes	No	-0.409165	0.0471027
	hsa-miR-205-3p	14.7059	MBNL2	-2.01	yes	yes	yes	yes	No	-0.409045	0.0471739
	hsa-miR-670-5p	5	MGAT4A	-7.04	no	yes	yes	yes	No	-0.408611	0.047432
	hsa-miR-145-5p	-4.38	INO80	2.63158	no	yes	yes	yes	No	-0.408355	0.0475843
	hsa-miR-1305	-2.43	CTTN	2.32558	yes	no	yes	yes	No	-0.408304	0.047615
	hsa-miR-21-3p	6.66667	STRBP	-2.2	yes	yes	yes	yes	No	-0.408033	0.0477772
	hsa-miR-338-3p	-5.65	PNP	2.32558	yes	no	yes	yes	No	-0.407933	0.0478365
	hsa-miR-205-5p	6.25	SLC13A5	-20.14	no	yes	yes	yes	No	-0.407816	0.0479073
	hsa-miR-500a-5p	-3.04	ATP2B4	2.94118	yes	yes	yes	yes	No	-0.40762	0.0480248
	hsa-miR-625-5p	-18.51	ECE1	3.7037	yes	no	yes	yes	No	-0.4074	0.0481574
	hsa-miR-338-3p	-5.65	CCNYL1	4.16667	yes	no	yes	yes	No	-0.407254	0.048245
	hsa-miR-3663-3p	3.0303	WDR6	-2.44	yes	no	yes	yes	No	-0.407187	0.0482856
	hsa-miR-1305	-2.43	USP14	3.57143	yes	yes	yes	yes	No	-0.407024	0.0483843
	hsa-miR-145-3p	-4.22	PHKG2	4.16667	yes	yes	yes	yes	No	-0.407019	0.0483869
	hsa-miR-145-5p	-4.38	HIATL1	3.44828	no	yes	yes	yes	No	-0.407001	0.0483982
	hsa-miR-625-5p	-18.51	STAT3	2.32558	yes	no	yes	yes	No	-0.406963	0.0484208
	hsa-miR-135a-5p	-5.14	CSNK1A1	2.63158	no	yes	yes	yes	No	-0.406959	0.0484237
	hsa-miR-181a-5p	2.85714	LYSMD4	-4.1	yes	no	yes	yes	No	-0.406744	0.0485537
	hsa-miR-145-5p	-4.38	SF3B3	2.5	no	yes	yes	yes	No	-0.406715	0.0485711
	hsa-miR-224-3p	5.26316	CPLX3	-77.6	no	yes	yes	yes	No	-0.406502	0.0487009
	hsa-miR-500a-5p	-3.04	SGPP2	5.26316	no	yes	yes	yes	No	-0.406432	0.048743
	hsa-miR-363-3p	-16.3	PPARGC1B	5.55556	no	yes	yes	yes	No	-0.406395	0.0487657
	hsa-miR-186-5p	-2.21	ADAM8	7.14286	no	yes	yes	yes	No	-0.405816	0.049119
	hsa-miR-3616-3p	-4.04	ADAMTS14	13.3333	no	yes	yes	yes	No	-0.405554	0.0492794
	hsa-miR-214-5p	5.26316	CCDC86	-2.08	yes	no	yes	yes	No	-0.40537	0.0493927
	hsa-miR-1305	-2.43	FN1	13.6986	yes	no	yes	yes	No	-0.405015	0.049611
	hsa-miR-22-3p	2.04082	LINC01114	-2.46	yes	yes	yes	no	No	-0.624076	0.00111768
	hsa-miR-148a-3p	-13.47	SLC22A18AS	3.125	yes	yes	yes	yes	No	-0.583385	0.00276831
	hsa-miR-224-3p	5.26316	LINC00692	-10.94	yes	yes	yes	yes	No	-0.530569	0.00764738
	hsa-miR-3616-3p	-4.04	LINC00319	8.33333	yes	no	yes	yes	No	-0.518502	0.00943724
	hsa-miR-214-5p	5.26316	FAM167A-AS1	-2.23	yes	yes	yes	yes	No	-0.499737	0.0129003
	hsa-miR-224-3p	5.26316	C5orf64	-12.74	yes	yes	yes	no	No	-0.493761	0.0142007
	hsa-miR-582-5p	-5.45	JHDM1D-AS1	3.57143	yes	no	yes	yes	No	-0.493457	0.0142696
	hsa-miR-3616-3p	-4.04	CASC15	6.25	yes	no	yes	yes	No	-0.487029	0.0157921
	hsa-miR-224-5p	5.26316	LINC00692	-10.94	yes	yes	yes	no	No	-0.479461	0.0177523
	hsa-miR-181a-5p	2.85714	LINC01114	-2.46	yes	yes	yes	yes	No	-0.473938	0.0193043
	hsa-miR-455-3p	6.25	ACVR2B-AS1	-3.78	yes	no	yes	yes	No	-0.465761	0.0218027
	hsa-miR-214-5p	5.26316	LINC01114	-2.46	yes	yes	yes	yes	No	-0.46517	0.0219929
	hsa-miR-214-5p	5.26316	LINC01554	-9.62	yes	yes	yes	yes	No	-0.460685	0.0234807
	hsa-miR-224-5p	5.26316	ZNF667-AS1	-4.3	yes	yes	yes	yes	No	-0.448641	0.0278816
	hsa-miR-365a-3p	-2.23	SNHG15	2.17391	yes	no	yes	yes	No	-0.431805	0.0351147
	hsa-miR-1261	6.25	ZBED5-AS1	-2.05	yes	yes	yes	yes	No	-0.429327	0.0362945
	hsa-miR-145-3p	-4.22	SLC22A18AS	3.125	yes	yes	yes	yes	No	-0.425002	0.0384289
	hsa-miR-375	-30.42	ENTPD1-AS1	2.08333	yes	no	yes	yes	No	-0.423027	0.0394361
	hsa-miR-670-5p	5	ALOX12-AS1	-2.34	yes	no	yes	yes	No	-0.421725	0.0401113
	hsa-miR-181c-3p	3.22581	CDKN2A-AS1	-8.58	yes	yes	yes	no	No	-0.414748	0.0438858
	hsa-miR-214-5p	5.26316	RAPGEF4-AS1	-2.98	yes	yes	yes	yes	No	-0.408624	0.047424
	hsa-miR-224-3p	5.26316	LINC00994	-9.36	yes	yes	yes	yes	No	-0.408254	0.0476446
	hsa-miR-145-3p	-4.22	JHDM1D-AS1	3.57143	yes	yes	yes	yes	No	-0.404489	0.0499361
	FC: fold change; r: Pearson correlation coeficient; P value: Pearson correlation test; *experimentally validated interactions in miRTarBase (2019).
